# Supplementary material for: False Morphology of Aerogels Caused by Gold Coating for SEM Imaging
Source: Polymers (Basel). 2021 Feb 16;13(4):588. doi: 10.3390/polym13040588 (PMC7919642; doi:10.3390/polym13040588)
Supplement: Supplementary file 1 [file polymers-13-00588-s001.zip]

Archive with 3 entries (2 files):
- _Appendices_A-B/
- _Appendices_A-B/polymers_1083760_appendix_A.pdf
- _Appendices_A-B/polymers_1083760_appendix_B.xlsx
