# Supplementary material for: False Morphology of Aerogels Caused by Gold Coating for SEM Imaging
Source: Polymers (Basel). 2021 Feb 16;13(4):588. doi: 10.3390/polym13040588 (PMC7919642; doi:10.3390/polym13040588)
Supplement: Supplementary file 1 [file polymers-13-00588-s001.zip › _Appendices_A-B/polymers_1083760_appendix_B.xlsx]

## Sheet: Sheet1
	Polyimide (Figure 5)							Polyamide (Figure 6)							Polyamide-Ca(II) (Figure 7)
	fiber diameter (nm)			pore size (nm)				fiber diameter (nm)			pore size (nm)				fiber diameter (nm)			pore size (nm)
	no coating	16nm Au	32nm Au	no coating	16nm Au	32nm Au		no coating	16nm Au	32nm Au	no coating	16nm Au	32nm Au		no coating	16nm Au	32nm Au	no coating	16nm Au	32nm Au
1	22.35	29.03	66.79	61.3	215.2	247.9		56.23	37.16	40.73	251.4	214.1	431.1		57.58	85.23	87.6	286.7	290.4	234.5
2	29.71	42.67	43.51	144.9	332.5	216		64.58	38.36	42	277.2	542.7	769.1		75.44	155	50.29	733.1	986.1	366.8
3	24.29	40.16	25.64	136.4	369.3	304		55.62	40	46.77	504.6	310.7	400		41.55	129.5	201.6	389	438	244.2
4	29.35	29.28	28.33	304.9	207.5	391.4		39.22	43.03	47.73	290.9	306.7	406.7		86.03	58.47	116.1	1190	335.1	125.5
5	34.79	29.5	43.68	93.45	512.7	333		76.23	43.28	48.69	179.5	319.4	329.3		66.27	76.23	86.91	305.9	210.8	480.6
6	24.9	42.51	32.82	77.99	170.3	284.1		72.2	46.12	50.11	336.6	140.4	706.4		77.67	137.4	90.29	430.4	200.9	296.9
7	24.9	20.51	31.28	74.7	156.2	493.7		47.14	47.06	53.67	359.9	314.9	197.2		59.19	157.4	83.09	172	462.6	385.6
8	34.04	41.28	70.89	74.18	130.5	219.2		53.9	50.28	63.26	327.6	521.2	248.4		84.32	74.53	354.3	942.8	309.3	603.2
9	40.3	30.98	33.14	127.2	212.2	183		63.24	55.46	68.8	351.6	215.6	206.7		96.51	122.1	111.6	668.1	1457	541.7
10	29.05	35.18	31.88	154	281	234		39.22	59.9	77.44	327.5	246	158.5		61.04	172.7	131.3	842.6	575.4	210.8
11	26.25	33.39	46.45	92.89	654	250.8		48.4	73.21	82.78	1162	314.4	417.6		71.37	120.2	93.27	1262	829.3	357.8
12	29.71	34.25	41.09	167.5	204.1	363.9		56.23	73.68	84.88	383.6	295.8	788.8		89.43	116.5	98.27	406.8	965.1	302.8
13	29.5	27.52	27.78	131.5	306	295		67.8	74.49	89.4	413.1	182	252.2		66.79	170.9	57.58	1199	861.9	136.9
14	29.58	44.1	63.48	141.5	332.6	307.6		59.19	83.23	91.6	376.2	163.3	225.1		64.71	99.39	275.4	1195	924.4	291.4
15	23.6	33.61	62.56	97.08	111.2	149.2		41.34	99.22	103.1	189.3	182	262.1		91.79	79.52	112.5	589.9	1583	393.5
16	20.94	32.7	34.21	130.6	208.4	395.9			110.1	105.9	115.4	373.1	137.7		83	139	167.2	522.5	651.7	582.5
17	27.31	26.98	44.23	245	169.7	211			110.8	118.8	431.8	432	157.3		72.2	137.4	149.8	640.2	741.1	145.4
18	23.6	32.03	54.6		251	413.6			145.6	119.6	200.8	253.9	346.7				167.2	461.5	536.8	557.4
19	21.63	36.38	47.4		164.1	133.9					151.6	286.9	335.4				87.21	655.9	779.5	211.9
20	20.55	35.6	27.88		512	142.1					36.53	779.6						208.1	203.2	303.3
MEAN	27.3175	33.883	42.882	132.652	275.025	278.465		56.036	68.3878	74.1811	333.356	319.735	356.647		73.2288	119.498	132.711	655.075	667.08	338.635
STDEV	5.08438	6.09419	14.2039	62.9875	143.474	98.4544		11.5452	30.9019	26.606	227.089	153.131	199.702		14.3984	35.446	75.8856	347.872	393.552	149.951
